# Supplementary material for: Next-Generation Sequencing of Cell-Free DNA Extracted From Pleural Effusion Supernatant: Applications and Challenges
Source: Front Med (Lausanne). 2021 Jun 14;8:662312. doi: 10.3389/fmed.2021.662312 (PMC8236629; doi:10.3389/fmed.2021.662312)
Supplement: Supplementary file 1 [file Data_Sheet_1.xlsx]

## Sheet: Sheet1
Gene	Amplicon Location (hg19)
NRAS	chr1:115256504-115256546
	chr1:115258729-115258763
ALK	chr2:29432658-29432693
	chr2:29436821-29436865
	chr2:29443594-29443638
	chr2:29443670-29443708
	chr2:29445156-29445220
	chr2:29445255-29445324
	chr2:29445424-29445485
PIK3CA	chr3:178936066-178936108
	chr3:178952065-178952102
ROS1	chr6:117641093-117641133
EGFR	chr7:55241670-55241715
	chr7:55242453-55242493
	chr7:55248979-55249031
	chr7:55249059-55249104
	chr7:55259443-55259533
MET	chr7:116411985-116412078
	chr7:116417443-116417483
	chr7:116423398-116423433
	chr7:116423467-116423510
BRAF	chr7:140453089-140453156
	chr7:140481380-140481425
KRAS	chr12:25380260-25380289
	chr12:25398271-25398310
MAP2K1	chr15:66727422-66727467
	chr15:66729130-66729174
	chr15:66774107-66774155
TP53	chr17:7574010-7574045
	chr17:7577080-7577141
	chr17:7577519-7577592
	chr17:7578165-7578248
	chr17:7578387-7578477
	chr17:7579280-7579326
ERBB2	chr17:37880965-37881007
